# Supplementary material for: Active DNA Demethylase, TET1, Increases Oxidative Phosphorylation and Sensitizes Ovarian Cancer Stem Cells to Mitochondrial Complex I Inhibitor
Source: Antioxidants (Basel). 2024 Jun 17;13(6):735. doi: 10.3390/antiox13060735 (PMC11200674; doi:10.3390/antiox13060735)
Supplement: Supplementary file 1 [file antioxidants-13-00735-s001.zip]

Archive with 1 entries (1 files):
- antioxidants-3001248-supplementary.pdf
